# Supplementary material for: Comparative Chloroplast Genome and Phylogenetic Analyses of Anna and Lysionotus (Gesneriaceae) Along the Sino-Vietnamese Border
Source: Biology (Basel). 2026 Feb 18;15(4):352. doi: 10.3390/biology15040352 (PMC12938752; doi:10.3390/biology15040352)
Supplement: Supplementary file 1 [file biology-15-00352-s001.zip]

Archive with 9 entries (9 files):
- Figure S1_mVISTA.pdf
- Figure S2_ENC_plot2.png
- Figure S3_PR2_plot.png
- Figure S4_neutral_analysis.png
- Figure S5_46_fasta_NJ_tree.tif
- Table S1.The public data information for reconstructing phylogenetic relationships in this study.pdf
- Table S2.The potential positive selection test based on the branch-site model.xlsx
- TableS3.The statistics of genes within Anna.xlsx
- TableS4.The statistics of genes within Lysionotus.xlsx
