# Supplementary material for: Comparative Chloroplast Genome and Phylogenetic Analyses of Anna and Lysionotus (Gesneriaceae) Along the Sino-Vietnamese Border
Source: Biology (Basel). 2026 Feb 18;15(4):352. doi: 10.3390/biology15040352 (PMC12938752; doi:10.3390/biology15040352)
Supplement: Supplementary file 1 [file biology-15-00352-s001.zip › Table S2.The potential positive selection test based on the branch-site model.xlsx]

## Sheet: Table S2
Table S2. The potential positive selection test based on the branch-site model.
Gene Name	Null Hypothesis			Alternative Hypothesis			Significance Test
	lnL	df	Omega ( ω= 1)	lnL	df	Omega (ω > 1)	BEB	NEB	p-Value
accD	-2115.852501	21	1	-2115.852872	22	1.00000	NA	NA	0.978268570
atpA	-2125.359327	21	1	-2125.359327	22	1.00000	442 I 0.659,443 N 0.677,463 M 0.674,488 V 0.684	NA	1.000000000
atpB	-2085.565648	21	1	-2085.565649	22	1.00000	NA	NA	0.998871621
atpE	-2085.565649	21	1	-2085.565649	22	1.00000	NA	NA	1.000000000
atpF	-832.949473	21	1	-831.759033	22	41.01176	130 H 0.659	NA	0.122828341
atpH	-926.105341	21	1	-923.939250	22	52.24267	151 H 0.647	NA	0.037398275
atpI	-1099.687852	21	1	-1099.687852	22	1.00000	NA	NA	1.000000000
ccsA	-1099.687852	21	1	-1099.687852	22	1.00000	NA	NA	1.000000000
cemA	-1015.931697	21	1	-1015.706496	22	10.98980	7 L 0.707,56 S 0.705	NA	0.502144113
clpP	-801.984925	21	1	-801.984888	22	1.00000	NA	NA	0.993136422
infA	-801.984819	21	1	-801.984984	22	1.00000	NA	NA	0.985506504
matK	-1972.096551	21	1	-1971.986785	22	1.61064	48 K 0.514,124 Q 0.520,139 L 0.517,218 F 0.514,238 C 0.517,405 S 0.513,414 T 0.514	NA	0.639396742
ndhA	-1514.614517	21	1	-1514.109125	22	4.64911	18 E 0.799,35 V 0.794,112 L 0.797,171 M 0.730,214 I 0.794,217 I 0.799,293 K 0.800,301 T 0.795	NA	0.314715090
ndhB	-1514.614517	21	1	-1514.109125	22	4.64942	18 E 0.799,35 V 0.794,112 L 0.797,171 M 0.730,214 I 0.794,217 I 0.799,293 K 0.800,301 T 0.795	NA	0.314715090
ndhC	-535.248711	21	1	-534.954338	22	999.00000	35 R 0.953*	NA	0.442904443
ndhD	-535.248654	21	1	-534.954391	22	758.60809	35 R 0.953*	NA	0.442989672
ndhE	-411.975555	21	1	-411.975555	22	1.00000	18 F 0.663	NA	1.000000000
ndhF	-411.975555	21	1	-411.975556	22	1.00000	18 F 0.663	NA	0.998871621
ndhG	-754.375270	21	1	-754.375270	22	1.00000	24 M 0.711,43 L 0.689	NA	1.000000000
ndhH	-754.375270	21	1	-754.375270	22	1.00000	24 M 0.711,43 L 0.689	NA	1.000000000
ndhI	-773.371244	21	1	-773.367235	22	1.00000	85 L 0.855,97 Y 0.855,155 T 0.855	NA	0.928650155
ndhJ	-773.371435	21	1	-773.367235	22	1.00000	85 L 0.855,97 Y 0.855,155 T 0.855	NA	0.926974921
ndhK	-979.482431	21	1	-979.482431	22	1.00000	NA	NA	1.000000000
petA	-979.482431	21	1	-979.482431	22	1.00000	NA	NA	1.000000000
petB	-653.847134	21	1	-653.847045	22	1.00000	NA	NA	0.989355208
petD	-653.847012	21	1	-653.846950	22	1.00000	NA	NA	0.991115317
petG	-179.135328	21	1	-179.135329	22	3.82071	NA	NA	0.998871621
petL	-179.135328	21	1	-179.135329	22	3.63794	NA	NA	0.998871621
petN	-153.417044	21	1	-153.417048	22	3.94435	NA	NA	0.997743245
psaA	-3188.512744	21	1	-3188.512744	22	1.00000	NA	NA	1.000000000
psaB	-3188.512746	21	1	-3188.512750	22	1.00000	NA	NA	0.997743245
psaC	-386.771264	21	1	-386.771264	22	17.44141	NA	NA	1.000000000
psaI	-386.771264	21	1	-386.771264	22	28.82199	NA	NA	1.000000000
psaJ	-227.246542	21	1	-227.246543	22	3.00548	NA	NA	0.998871621
psbA	-227.246701	21	1	-227.246701	22	3.26893	NA	NA	1.000000000
psbB	-2151.978145	21	1	-2151.749451	22	37.18189	298 F 0.733,457 S 0.736,504 R 0.727,508 V 0.733	NA	0.498847232
psbC	-2151.977497	21	1	-2151.748802	22	37.19417	298 F 0.733,457 S 0.736,504 R 0.727,508 V 0.734	NA	0.498846293
psbD	-1488.691827	21	1	-1488.713152	22	1.00000	NA	NA	0.836385709
psbE	-1488.665517	21	1	-1488.701728	22	1.00000	NA	NA	0.787842451
psbF	-199.479863	21	1	-199.479867	22	3.45700	NA	NA	0.997743245
psbH	-199.479863	21	1	-199.479868	22	3.52074	NA	NA	0.997476872
psbI	-176.176777	21	1	-176.176778	22	3.83424	NA	NA	0.998871621
psbJ	-176.176777	21	1	-176.176778	22	3.88935	NA	NA	0.998871621
psbK	-226.158363	21	1	-226.158338	22	4.16869	NA	NA	0.994358151
psbL	-226.158357	21	1	-226.157569	22	1.00000	NA	NA	0.968333205
psbM	-158.975716	21	1	-158.975719	22	3.18909	NA	NA	0.998045592
psbN	-158.975805	21	1	-158.981732	22	3.55375	NA	NA	0.913300782
psbT	-170.023298	21	1	-170.023298	22	1.00000	NA	NA	1.000000000
rbcL	-2035.569446	21	1	-2035.502776	22	4.32673	145 I 0.579,424 L 0.588	NA	0.714993841
rpl14	-535.662537	21	1	-535.662508	22	3.21964	NA	NA	0.993923551
rpl16	-535.662505	21	1	-535.662507	22	3.39172	NA	NA	0.998404232
rpl2	-2035.569446	21	1	-2035.502776	22	4.32759	145 I 0.579,424 L 0.588	NA	0.714993841
rpl20	-627.215897	21	1	-626.308928	22	381.46830	1 M 0.616,2 T 0.616,3 R 0.616,4 I 0.616,5 K 0.616,6 R 0.616,7 G 0.616,8 Y 0.616,9 I 0.616,10 A 0.616,11 R 0.616,12 R 0.616,13 R 0.616,14 R 0.616,15 T 0.616,16 K 0.616,17 I 0.616,18 R 0.616,19 L 0.616,20 F 0.616,21 A 0.616,22 S 0.616,23 S 0.616,24 F 0.616,25 R 0.616,26 G 0.616,27 A 0.616,28 H 0.616,29 S 0.616,30 R 0.616,31 L 0.616,32 T 0.616,33 R 0.616,34 T 0.616,35 I 0.616,36 T 0.616,37 Q 0.616,3…	NA	0.178036551
rpl22	-420.803304	21	1	-420.803307	22	3.19747	NA	NA	0.998045592
rpl23	-420.803304	21	1	-420.803308	22	3.23396	NA	NA	0.997743245
rpl32	-299.114485	21	1	-298.841853	22	999.00000	54 I 0.963*	NA	0.460259304
rpl33	-299.114485	21	1	-298.841875	22	932.52338	54 I 0.963*	NA	0.460277404
rpl36	-201.473228	21	1	-201.473229	22	3.48819	NA	NA	0.998871621
rpoA	-201.473228	21	1	-201.473230	22	3.74366	NA	NA	0.998404232
rpoB	-3993.675217	21	1	-3993.675217	22	1.00000	NA	NA	1.000000000
rpoC1	-3993.675219	21	1	-3993.675219	22	1.00000	NA	NA	1.000000000
rpoC2	-6138.538956	21	1	-6138.538950	22	1.00000	NA	NA	0.997236052
rps11	-591.489509	21	1	-591.206625	22	999.00000	74 I 0.955*	NA	0.451945518
rps12	-538.998848	21	1	-538.727741	22	999.00000	25 G 0.949	NA	0.461516619
rps14	-538.998848	21	1	-538.727741	22	999.00000	25 G 0.949	NA	0.461516619
rps15	-458.313941	21	1	-458.075166	22	27.44003	11 Y 0.774,47 Y 0.774	NA	0.489534167
rps16	-458.313942	21	1	-458.075166	22	27.44003	11 Y 0.774,47 Y 0.774	NA	0.489533257
rps18	-472.920857	21	1	-472.583302	22	999.00000	100 N 0.955*	NA	0.411275681
rps19	-472.920857	21	1	-472.583406	22	795.87888	100 N 0.955*	NA	0.411347749
rps2	-1104.153098	21	1	-1104.153098	22	1.00000	NA	NA	1.000000000
rps3	-1104.153098	21	1	-1104.153099	22	1.00000	NA	NA	0.998871621
rps4	-930.688018	21	1	-930.688018	22	1.00000	138 S 0.801,150 K 0.792,181 S 0.792	NA	1.000000000
rps7	-930.688018	21	1	-930.688018	22	1.00000	138 S 0.801,150 K 0.792,181 S 0.792	NA	1.000000000
rps8	-591.489509	21	1	-591.208916	22	126.13562	74 I 0.954*	NA	0.453782780
ycf1	-1103.130738	21	1	-1093.249272	22	999.00000	101 N 0.547,149 V 0.552,202 V 0.918,203 L 0.820	NA	0.000008767
ycf15	-835.459944	21	1	-835.459944	22	1.00000	103 C 0.665	NA	1.000000000
ycf2	-5895.444044	21	1	-5895.427420	22	7.02200	NA	NA	0.855315642
ycf3	-5895.444055	21	1	-5895.427410	22	7.00341	NA	NA	0.855225294
ycf4	-835.460006	21	1	-835.460003	22	1.00000	103 C 0.665	NA	0.998045592
