# Supplementary material for: Comparative Chloroplast Genome and Phylogenetic Analyses of Anna and Lysionotus (Gesneriaceae) Along the Sino-Vietnamese Border
Source: Biology (Basel). 2026 Feb 18;15(4):352. doi: 10.3390/biology15040352 (PMC12938752; doi:10.3390/biology15040352)
Supplement: Supplementary file 1 [file biology-15-00352-s001.zip › TableS3.The statistics of genes within Anna.xlsx]

## Sheet: Anna mollifolia
The statistics of chloroplast genes within Anna mollifolia
CDs	tRNA	rRNA
rpl2	trnI-CAU	rrn16S
rpl23	trnL-CAA	rrn23S
ycf2	trnV-GAC	rrn4.5S
ycf15	trnI-GAU	rrn5S
ndhB	trnA-UGC	rrn5S
rps7	trnR-ACG	rrn4.5S
ycf1	trnN-GUU	rrn23S
rps15	trnR-UCU	rrn16S
ndhH	trnL-UAG
ndhA	trnN-GUU
ndhI	trnR-ACG
ndhG	trnA-UGC
ndhE	trnI-GAU
psaC	trnV-GAC
ndhD	trnL-CAA
ccsA	trnI-CAU
rpl32	trnP-UGG
ndhF	trnW-CCA
ycf1	trnM-CAU
rps7	trnV-UAC
ndhB	trnF-GAA
ycf15	trnL-UAA
ycf2	trnT-UGU
rpl23	trnS-GGA
rpl2	trnfM-CAU
rps19	trnG-GCC
rpl22	trnS-UGA
rps3	trnT-GGU
rpl16	trnE-UUC
rpl14	trnY-GUA
rps8	trnD-GUC
infA	trnC-GCA
rpl36	trnR-UCU
rps11	trnG-UCC
rpoA	trnS-GCU
petD	trnQ-UUG
petB	trnK-UUU
psbH	trnH-GUG
psbN
psbT
psbB
clpP
rps12
rps12
rpl20
rps18
rpl33
psaJ
petG
petL
psbE
psbF
psbL
psbJ
petA
cemA
ycf4
psaI
accD
rbcL
atpB
atpE
ndhC
ndhK
ndhJ
rps4
ycf3
psaA
psaB
rps14
psbZ
psbC
psbD
psbM
petN
rpoB
rpoC1
rpoC2
rps2
atpI
atpH
atpF
atpA
psbI
psbK
rps16
matK
psbA

## Sheet: Anna ophiorrhizoides
The statistics of chloroplast genes within Anna ophiorrhizoides
CDs	tRNA	rRNA
rpl2	trnM-CAU	rrn16S
rpl23	trnL-CAA	rrn23S
ycf2	trnV-GAC	rrn4.5S
ndhB	trnI	rrn5S
rps7	trnA-UGC	rrn5S
ycf1	trnR-ACG	rrn4.5S
rps15	trnN-GUU	rrn23S
ndhH	trnL-UAG	rrn16S
ndhA	trnN-GUU
ndhI	trnR-ACG
ndhG	trnA-UGC
ndhE	trnI
psaC	trnV-GAC
ndhD	trnL-CAA
ccsA	trnM-CAU
rpl32	trnP-UGG
ndhF	trnW-CCA
rps7	trnM-CAU
ndhB	trnV-UAC
ycf2	trnF-GAA
rpl23	trnL-UAA
rpl2	trnT-UGU
rps19	trnS-GGA
rpl22	trnM-CAU
rps3	trnG-GCC
rpl16	trnS-UGA
rpl14	trnT-GGU
rps8	trnE-UUC
infA	trnY-GUA
rpl36	trnD-GUC
rps11	trnC-GCA
rpoA	trnR-UCU
petD	trnS-GCU
petB	trnQ-UUG
psbH	trnK-UUU
psbN	trnH-GUG
psbT
psbB
clpP
rps12
rps12
rpl20
rps18
rpl33
psaJ
petG
petL
psbE
psbF
psbL
psbJ
petA
cemA
ycf4
psaI
accD
rbcL
atpB
atpE
ndhC
ndhK
ndhJ
rps4
ycf3
psaA
psaB
rps14
psbZ
psbC
psbD
psbM
petN
rpoB
rpoC1
rpoC2
rps2
atpI
atpH
atpF
atpA
psbI
psbK
rps16
matK
psbA

## Sheet: Anna rubidiflora
The statistics of chloroplast genes within Anna rubidiflora
CDs	tRNA	rRNA
rpl2	trnM-CAU	rrn16S
rpl23	trnL-CAA	rrn23S
ycf2	trnV-GAC	rrn4.5S
ycf15	trnI	rrn5S
ndhB	trnA-UGC	rrn5S
rps7	trnR-ACG	rrn4.5S
ycf1	trnN-GUU	rrn23S
rps15	trnL-UAG	rrn16S
ndhH	trnN-GUU
ndhA	trnR-ACG
ndhI	trnA-UGC
ndhG	trnI
ndhE	trnV-GAC
psaC	trnL-CAA
ndhD	trnM-CAU
ccsA	trnP-UGG
rpl32	trnW-CCA
ndhF	trnM-CAU
rps7	trnV-UAC
ndhB	trnF-GAA
ycf15	trnL-UAA
ycf2	trnT-UGU
rpl23	trnS-GGA
rpl2	trnM-CAU
rps19	trnG-GCC
rpl22	trnS-UGA
rps3	trnT-GGU
rpl16	trnE-UUC
rpl14	trnY-GUA
rps8	trnD-GUC
infA	trnC-GCA
rpl36	trnR-UCU
rps11	trnS-GCU
rpoA	trnQ-UUG
petD	trnK-UUU
petB	trnH-GUG
psbH
psbN
psbT
psbB
clpP
rps12
rps12
rpl20
rps18
rpl33
psaJ
petG
petL
psbE
psbF
psbL
psbJ
petA
cemA
ycf4
psaI
accD
rbcL
atpB
atpE
ndhC
ndhK
ndhJ
rps4
ycf3
psaA
psaB
rps14
psbZ
psbC
psbD
psbM
petN
rpoB
rpoC1
rpoC2
rps2
atpI
atpH
atpF
atpA
psbI
psbK
rps16
matK
psbA

## Sheet: Anna submontana
The statistics of chloroplast genes within Anna submontana
CDs	tRNA	rRNA
rpl2	trnI-CAU	rrn16S
rpl23	trnL-CAA	rrn23S
ycf2	trnV-GAC	rrn4.5S
ycf15	trnI-GAU	rrn5S
ndhB	trnA-UGC	rrn5S
rps7	trnR-ACG	rrn4.5S
ycf1	trnN-GUU	rrn23S
rps15	trnR-UCU	rrn16S
ndhH	trnL-UAG
ndhA	trnN-GUU
ndhI	trnR-ACG
ndhG	trnA-UGC
ndhE	trnI-GAU
psaC	trnV-GAC
ndhD	trnL-CAA
ccsA	trnI-CAU
rpl32	trnP-UGG
ndhF	trnW-CCA
ycf1	trnM-CAU
rps7	trnV-UAC
ndhB	trnF-GAA
ycf15	trnL-UAA
ycf2	trnT-UGU
rpl23	trnS-GGA
rpl2	trnfM-CAU
rps19	trnG-GCC
rpl22	trnS-UGA
rps3	trnT-GGU
rpl16	trnE-UUC
rpl14	trnY-GUA
rps8	trnD-GUC
infA	trnC-GCA
rpl36	trnR-UCU
rps11	trnG-UCC
rpoA	trnS-GCU
petD	trnQ-UUG
petB	trnK-UUU
psbH	trnH-GUG
psbN
psbT
psbB
clpP
rps12
rps12
rpl20
rps18
rpl33
psaJ
petG
petL
psbE
psbF
psbL
psbJ
petA
cemA
ycf4
psaI
accD
rbcL
atpB
atpE
ndhC
ndhK
ndhJ
rps4
ycf3
psaA
psaB
rps14
psbZ
psbC
psbD
psbM
petN
rpoB
rpoC1
rpoC2
rps2
atpI
atpH
atpF
atpA
psbI
psbK
rps16
matK
psbA
