# Supplementary material for: Comparative Chloroplast Genome and Phylogenetic Analyses of Anna and Lysionotus (Gesneriaceae) Along the Sino-Vietnamese Border
Source: Biology (Basel). 2026 Feb 18;15(4):352. doi: 10.3390/biology15040352 (PMC12938752; doi:10.3390/biology15040352)
Supplement: Supplementary file 1 [file biology-15-00352-s001.zip › TableS4.The statistics of genes within Lysionotus.xlsx]

## Sheet: Lysionotus chingii
The statistics of chloroplast genes within Lysionotus chingii
CDs	tRNA	rRNA
rpl2	trnM-CAU	rrn16S
rpl23	trnL-CAA	rrn23S
ycf2	trnV-GAC	rrn4.5S
ycf15	trnI	rrn5S
ndhB	trnA-UGC	rrn5S
rps7	trnR-ACG	rrn4.5S
ycf1	trnN-GUU	rrn23S
rps15	trnL-UAG	rrn16S
ndhH	trnN-GUU
ndhA	trnR-ACG
ndhI	trnA-UGC
ndhG	trnI
ndhE	trnV-GAC
psaC	trnL-CAA
ndhD	trnM-CAU
ccsA	trnP-UGG
rpl32	trnW-CCA
ndhF	trnM-CAU
rps7	trnF-GAA
ndhB	trnL-UAA
ycf15	trnT-UGU
ycf2	trnS-GGA
rpl23	trnM-CAU
rpl2	trnG-GCC
rps19	trnS-UGA
rpl22	trnT-GGU
rps3	trnE-UUC
rpl16	trnY-GUA
rpl14	trnD-GUC
rps8	trnC-GCA
infA	trnR-UCU
rpl36	trnS-GCU
rps11	trnQ-UUG
rpoA	trnK-UUU
petD	trnH-GUG
petB
psbH
psbN
psbT
psbB
clpP
rps12
rps12
rpl20
rps18
rpl33
psaJ
petG
petL
psbE
psbF
psbL
psbJ
petA
cemA
ycf4
psaI
accD
rbcL
atpB
atpE
ndhC
ndhK
ndhJ
rps4
ycf3
psaA
psaB
rps14
psbZ
psbC
psbD
psbM
petN
rpoB
rpoC1
rpoC2
rps2
atpI
atpH
atpF
atpA
psbI
psbK
rps16
matK
psbA

## Sheet: Lysionotus denticulosus
The statistics of chloroplast genes within Lysionotus denticulosus
CDs	tRNA	rRNA
rpl2	trnI-CAU	rrn16S
rpl23	trnL-CAA	rrn23S
ycf2	trnV-GAC	rrn4.5S
ycf15	trnI-GAU	rrn5S
ndhB	trnA-UGC	rrn5S
rps7	trnR-ACG	rrn4.5S
ycf1	trnN-GUU	rrn23S
rps15	trnL-UAG	rrn16S
ndhH	trnN-GUU
ndhA	trnR-ACG
ndhI	trnA-UGC
ndhG	trnI-GAU
ndhE	trnV-GAC
psaC	trnL-CAA
ndhD	trnI-CAU
ccsA	trnP-UGG
rpl32	trnW-CCA
ndhF	trnM-CAU
rps7	trnV-UAC
ndhB	trnF-GAA
ycf15	trnL-UAA
ycf2	trnT-UGU
rpl23	trnS-GGA
rpl2	trnfM-CAU
rps19	trnG-GCC
rpl22	trnS-UGA
rps3	trnT-GGU
rpl16	trnE-UUC
rpl14	trnY-GUA
rps8	trnD-GUC
infA	trnC-GCA
rpl36	trnR-UCU
rps11	trnS-GCU
rpoA	trnQ-UUG
petD	trnK-UUU
petB	trnH-GUG
psbH
psbN
psbT
psbB
clpP
rps12
rps12
rpl20
rps18
rpl33
psaJ
petG
petL
psbE
psbF
psbL
psbJ
petA
cemA
ycf4
psaI
accD
rbcL
atpB
atpE
ndhC
ndhK
ndhJ
rps4
ycf3
psaA
psaB
rps14
lhbA
psbC
psbD
psbM
petN
rpoB
rpoC1
rpoC2
rps2
atpI
atpH
atpF
atpA
psbI
psbK
rps16
matK
psbA

## Sheet: Lysionotus longipedunculatus
The statistics of chloroplast genes within Lysionotus longipedunculatus
CDs	tRNA	rRNA
rpl2	trnM-CAU	rrn16S
rpl23	trnL-CAA	rrn23S
ycf2	trnV-GAC	rrn4.5S
ycf15	trnI	rrn5S
ndhB	trnA-UGC	rrn5S
rps7	trnR-ACG	rrn4.5S
ycf1	trnN-GUU	rrn23S
rps15	trnL-UAG	rrn16S
ndhH	trnN-GUU
ndhA	trnR-ACG
ndhI	trnA-UGC
ndhG	trnI
ndhE	trnV-GAC
psaC	trnL-CAA
ndhD	trnM-CAU
ccsA	trnP-UGG
rpl32	trnW-CCA
ndhF	trnM-CAU
rps7	trnF-GAA
ndhB	trnL-UAA
ycf15	trnT-UGU
ycf2	trnS-GGA
rpl23	trnM-CAU
rpl2	trnG-GCC
rps19	trnS-UGA
rpl22	trnT-GGU
rps3	trnE-UUC
rpl16	trnY-GUA
rpl14	trnD-GUC
rps8	trnC-GCA
infA	trnR-UCU
rpl36	trnS-GCU
rps11	trnQ-UUG
rpoA	trnK-UUU
petD	trnH-GUG
petB
psbH
psbN
psbT
psbB
clpP
rps12
rps12
rpl20
rps18
rpl33
psaJ
petG
petL
psbE
psbF
psbL
psbJ
petA
cemA
ycf4
psaI
accD
rbcL
atpB
atpE
ndhC
ndhK
ndhJ
rps4
ycf3
psaA
psaB
rps14
psbZ
psbC
psbD
psbM
petN
rpoB
rpoC1
rpoC2
rps2
atpI
atpH
atpF
atpA
psbI
psbK
rps16
matK
psbA

## Sheet: Lysionotus oblongifolius
The statistics of chloroplast genes within Lysionotus oblongifolius
CDs	tRNA	rRNA
rpl2	trnM-CAU	rrn16S
rpl23	trnL-CAA	rrn23S
ycf2	trnV-GAC	rrn4.5S
ycf15	trnI	rrn5S
ndhB	trnA-UGC	rrn5S
rps7	trnR-ACG	rrn4.5S
ycf1	trnN-GUU	rrn23S
rps15	trnL-UAG	rrn16S
ndhH	trnN-GUU
ndhA	trnR-ACG
ndhI	trnA-UGC
ndhG	trnI
ndhE	trnV-GAC
psaC	trnL-CAA
ndhD	trnM-CAU
ccsA	trnP-UGG
rpl32	trnW-CCA
ndhF	trnM-CAU
rps7	trnF-GAA
ndhB	trnL-UAA
ycf15	trnT-UGU
ycf2	trnS-GGA
rpl23	trnM-CAU
rpl2	trnG-GCC
rps19	trnS-UGA
rpl22	trnT-GGU
rps3	trnE-UUC
rpl16	trnY-GUA
rpl14	trnD-GUC
rps8	trnC-GCA
infA	trnR-UCU
rpl36	trnS-GCU
rps11	trnQ-UUG
rpoA	trnK-UUU
petD	trnH-GUG
petB
psbH
psbN
psbT
psbB
clpP
rps12
rps12
rpl20
rps18
rpl33
psaJ
petG
petL
psbE
psbF
psbL
psbJ
petA
cemA
ycf4
psaI
accD
rbcL
atpB
atpE
ndhC
ndhK
ndhJ
rps4
ycf3
psaA
psaB
rps14
psbZ
psbC
psbD
psbM
petN
rpoB
rpoC1
rpoC2
rps2
atpI
atpH
atpF
atpA
psbI
psbK
rps16
matK
psbA

## Sheet: Lysionotus fengshanensis 
The statistics of chloroplast genes within Lysionotus fengshanensis
CDs	tRNA	rRNA
rpl2	trnM-CAU	rrn16S
rpl23	trnL-CAA	rrn23S
ycf2	trnV-GAC	rrn4.5S
ycf15	trnI	rrn5S
ndhB	trnA-UGC	rrn5S
rps7	trnR-ACG	rrn4.5S
ycf1	trnN-GUU	rrn23S
rps15	trnL-UAG	rrn16S
ndhH	trnN-GUU
ndhA	trnR-ACG
ndhI	trnA-UGC
ndhG	trnI
ndhE	trnV-GAC
psaC	trnL-CAA
ndhD	trnM-CAU
ccsA	trnP-UGG
rpl32	trnW-CCA
ndhF	trnM-CAU
rps7	trnF-GAA
ndhB	trnL-UAA
ycf15	trnT-UGU
ycf2	trnS-GGA
rpl23	trnM-CAU
rpl2	trnG-GCC
rps19	trnS-UGA
rpl22	trnT-GGU
rps3	trnE-UUC
rpl16	trnY-GUA
rpl14	trnD-GUC
rps8	trnC-GCA
infA	trnR-UCU
rpl36	trnS-GCU
rps11	trnQ-UUG
rpoA	trnK-UUU
petD	trnH-GUG
petB
psbH
psbN
psbT
psbB
clpP
rps12
rps12
rpl20
rps18
rpl33
psaJ
petG
petL
psbE
psbF
psbL
psbJ
petA
cemA
ycf4
psaI
accD
rbcL
atpB
atpE
ndhC
ndhK
ndhJ
rps4
ycf3
psaA
psaB
rps14
psbZ
psbC
psbD
psbM
petN
rpoB
rpoC1
rpoC2
rps2
atpI
atpH
atpF
atpA
psbI
psbK
rps16
matK
psbA

## Sheet: Lysionotus purpureopunctatus
The statistics of chloroplast genes within Lysionotus purpureopunctatus
CDs	tRNA	rRNA
rpl2	trnM-CAU	rrn16S
rpl23	trnL-CAA	rrn23S
ycf2	trnV-GAC	rrn4.5S
ycf15	trnI	rrn5S
ndhB	trnA-UGC	rrn5S
rps7	trnR-ACG	rrn4.5S
ycf1	trnN-GUU	rrn23S
rps15	trnL-UAG	rrn16S
ndhH	trnN-GUU
ndhA	trnR-ACG
ndhI	trnA-UGC
ndhG	trnI
ndhE	trnV-GAC
psaC	trnL-CAA
ndhD	trnM-CAU
ccsA	trnP-UGG
rpl32	trnW-CCA
ndhF	trnM-CAU
rps7	trnF-GAA
ndhB	trnL-UAA
ycf15	trnT-UGU
ycf2	trnS-GGA
rpl23	trnM-CAU
rpl2	trnG-GCC
rps19	trnS-UGA
rpl22	trnT-GGU
rps3	trnE-UUC
rpl16	trnY-GUA
rpl14	trnD-GUC
rps8	trnC-GCA
infA	trnR-UCU
rpl36	trnS-GCU
rps11	trnQ-UUG
rpoA	trnK-UUU
petD	trnH-GUG
petB
psbH
psbN
psbT
psbB
clpP
rps12
rps12
rpl20
rps18
rpl33
psaJ
petG
petL
psbE
psbF
psbL
psbJ
petA
cemA
ycf4
psaI
accD
rbcL
atpB
atpE
ndhC
ndhK
ndhJ
rps4
ycf3
psaA
psaB
rps14
psbZ
psbC
psbD
psbM
petN
rpoB
rpoC1
rpoC2
rps2
atpI
atpH
atpF
atpA
psbI
psbK
rps16
matK
psbA
